# Supplementary material for: The cortical hem lacks stem cell potential despite expressing SOX9 and HOPX
Source: Dev Neurobiol. 2022 Sep 20;82(7-8):565–80. doi: 10.1002/dneu.22899 (PMC9826121; doi:10.1002/dneu.22899)
Supplement: Supplementary file 7 — Table S1 [file DNEU-82-565-s008.xlsx]

## Sheet: E13.5 WT vs Sox9fl fl Sox1Cre 
baseMean	log2FoldChange	padj	external_gene_name
1878.68	10.6581	0.00044141	Xist
38.4596	9.37411	0.00495232	Gm21742		List A: Comparison between E13.5 ARK from Sox9fl/fl;Sox1Cre/+ (mutants) and Sox9+/+;Sox1Cre/+ (controls)
4344.06	7.95969	0.000409841	Gm13394
257.061	7.92344	2.33498e-10	Gm9008
22.8251	7.23583	8.75794e-07	Gm16092
15.5527	6.6991	1.25001e-06	Gm5131
8.70573	6.66606	0.0467028	Gm42933
6.71478	6.48647	3.09955e-06	4933434M16Rik
55.6847	6.33806	1.22655e-09	Gm13410
8.42733	6.32263	0.0255922	Gm38357
117.524	6.29367	4.79377e-43	AC099934.6
23.7284	5.90654	0.000109897	Gm29718
31.2339	5.82311	0.00601117	E030030I06Rik
4.04522	5.58668	0.000177495	Gm43554
11.6153	5.00123	4.76884e-05	Gm13016
6.81331	4.83579	0.0114478	Gm10825
4.55908	4.14736	0.045852	AC129329.1
5.82532	3.83817	0.0328	H60b
17.6584	3.66824	0.00509121	AC154864.1
7.45327	2.79786	0.004901	1700030C10Rik
78.3308	2.67535	8.51199e-05	Gm15428
17.735	2.5282	0.019677	AC124601.3
20.1556	2.49076	0.00806691	6330549D23Rik
14.0853	2.28781	0.0323732	Adgb
64.3614	2.17614	2.99838e-11	Kcns3
112.27	2.15099	0.000191016	Tacr3
11767.8	2.14264	0.0259368	Rpsa-ps10
34.5027	2.06734	0.045852	Tc2n
12.5666	1.93875	0.0394044	AC165080.4
112.471	1.93138	0.0345996	Tesc
16.0665	1.9018	0.0259368	AC134254.3
248.336	1.86107	8.22598e-05	Rad51b
33.2865	1.78072	0.045852	Zfp982
12048.7	1.74231	0.004901	Rps3a1
307.054	1.72939	3.22459e-05	Kcnip1
16.248	1.64316	0.0435255	Mir124a-1hg
3484.23	1.43454	0.000307379	Gm45836
58.7868	1.41239	0.0328	Aim2
148.536	1.32246	0.0200484	Neurod4
22.5602	1.29106	0.0141689	Slc2a4rg-ps
33.2679	1.21549	0.0107593	A030001D20Rik
35.2327	1.1836	0.0220868	Kcnf1
68.8274	1.1683	0.000849531	Gm9260
459.82	1.16769	0.0210847	Pop4
802.613	1.1457	3.7389e-08	Gm7993
142.543	1.14231	0.000269385	CT030166.6
510.678	1.05282	0.0275953	Gpr156
273.704	1.04505	0.0111796	AC153370.2
518.993	1.01444	9.03863e-05	Hist2h2be
37.9961	0.976301	0.0190468	5730507C01Rik
70.2279	0.961944	0.004901	Gm12940
683.763	0.961145	0.0190067	1500004A13Rik
136.464	0.933734	0.0190468	Raet1d
78.2595	0.923094	0.000513465	Muc1
157.774	0.907011	0.0193054	Adamts4
69.1547	0.903785	0.000659931	5330434G04Rik
57.8795	0.896973	0.0159528	Pou2f2
87.0089	0.879275	0.00199036	Efhd1
537.968	0.870251	0.0429524	AC125374.1
1749.91	0.85393	0.0033601	Fam210b
551.51	0.839685	0.0387694	Stk26
51.8078	0.821348	0.0155345	Gm28229
542.325	0.820233	0.0289271	Sptb
489.466	0.808285	8.97297e-09	Clk1
1156.61	0.787302	0.00123193	Sdk2
132.528	0.78164	0.0171591	Snhg5
125.294	0.774788	0.0387694	CT030170.6
199.186	0.766501	0.0177962	Zfp984
148.996	0.763173	0.00634352	Rorc
68.0004	0.76208	0.0210155	Optn
300.761	0.757085	0.0312442	S100a10
1367.76	0.756838	0.0463475	Clu
129.275	0.735228	0.0445759	Fbln7
226.215	0.712104	0.00636926	Dmrt1
109.871	0.694117	0.00131884	Firre
991.316	0.68561	0.000598871	Rsrp1
633.234	0.680226	0.045852	Miat
384.342	0.671371	0.0079571	Sema3f
155.691	0.646018	0.000125103	Mtrf1l
148.915	0.636219	0.0216693	Irf9
290.501	0.616132	0.0042195	Ajap1
92.7827	0.613588	0.0193054	Gm45133
811.999	0.606434	0.000180835	Eml5
77.4623	0.60482	0.0168636	Klf9
253.639	0.596745	0.0219937	Dusp19
318.187	0.593824	2.23511e-05	Scnm1
263.245	0.577165	0.0157677	Zfp992
165.527	0.560481	2.10427e-05	Nat9
374.595	0.556279	0.0280242	Gria3
104.013	0.55239	0.0179621	Zfp975
205.712	0.550011	0.00789669	Ddit4l
166.807	0.543961	0.000123723	C1qtnf4
140.381	0.526056	0.0429081	Panx2
361.859	0.524696	0.0288633	Pdlim1
371.428	0.519838	0.0126814	Tmed3
327.616	0.51632	0.0492331	Ppox
318.912	0.510105	0.0482073	Frat2
177.89	0.482067	0.0126814	Frat1
1072.59	0.477007	0.00731417	Zfp426
1873.92	0.460226	0.0465894	E330013P04Rik
367.294	0.453932	0.00225262	Clk4
297.839	0.448608	0.000129746	Slc38a9
1242.57	0.448181	0.000779927	Frmd5
3849.01	0.439593	0.0362451	Ankrd11
291.167	0.435296	0.0288633	Trim46
264.116	0.427004	0.0312442	Tsga10
237.656	0.426443	0.000180835	Rmnd1
784.008	0.409052	0.0358929	Dcbld1
516.701	0.407477	0.000129746	Vps45
380.004	0.397707	0.0190468	Ikzf2
2530.94	0.388063	0.0088285	Cpt1a
377.219	0.385558	0.0208074	Smad7
1889.92	0.382029	0.00422228	Obsl1
503.964	0.363916	0.0283934	Pde9a
1513.79	0.362209	7.83161e-05	Skida1
162.289	0.358459	0.04895	Rad52
4309.13	0.35726	0.00800606	Mtss1
910.056	0.353725	0.0159528	Eapp
1036.19	0.346232	0.0262495	Gcc2
1924.26	0.340425	0.0268113	Camta1
3284.25	0.338677	0.00308362	Ier5
2249.07	0.337577	0.00304975	Foxn3
723.145	0.335675	0.00746459	Hdac11
762.305	0.318949	0.041593	Glrx2
607.93	0.313702	7.83161e-05	Nit1
627.467	0.310864	0.045852	Gpcpd1
550.459	0.310146	0.0471802	Cep19
593.737	0.30397	0.000560747	Rabggtb
2966.98	0.29783	0.0266913	Zfp423
249.451	0.288587	0.0387694	Slc22a15
1123.76	0.285495	0.0288633	Efs
3519.69	0.280935	0.0358929	Mmp14
1286.64	0.279445	0.0343411	Magi3
1305.12	0.275663	0.00849111	Ubald2
791.143	0.267811	0.0259948	Egln3
832.314	0.266282	0.000598871	Limk2
541.774	0.258383	0.0358929	Zscan26
403.511	0.258137	0.0358929	Fsd1
1527.35	0.253779	0.00626317	Phtf1
1384.8	0.247595	0.0210847	Rnf157
508.247	0.246475	0.0496877	Paxbp1
895.553	0.245507	0.0348437	Camsap3
3162.24	0.229235	0.0259948	Zfp219
1263.04	0.227159	0.026364	Ccdc177
1730.56	0.216787	0.0289271	Zbtb12
1023.42	0.214107	0.0249641	Sun2
1084.83	0.211704	0.00811311	Repin1
1977.03	0.205061	0.000807354	Arid4b
887.81	0.204179	0.0445606	Ap4m1
818.035	0.201007	0.0312832	Kmt5c
1322.28	0.195071	0.0139441	Tob2
665.61	0.190414	0.0323237	Cdkn2aip
4928.97	0.188601	0.0257867	Sympk
844.154	0.188392	0.0312631	Endov
904.715	0.17037	0.0216693	Uba5
18570.5	0.169491	0.0150412	H3f3b
1519	0.165335	0.0155345	Pcmt1
5934.67	-0.115227	0.00844561	Dgcr2
2588.83	-0.129159	0.0136483	Sec23ip
2900.9	-0.132069	0.00791319	Aco1
2436.25	-0.139551	0.0177268	Mpzl1
4975.24	-0.14208	0.00872547	Nek9
9707.26	-0.144992	0.0143078	Trrap
1388.36	-0.156376	0.0216693	Gid8
2761.54	-0.157623	0.00846711	Clint1
20292.4	-0.15832	0.0352068	Prpf8
5349.54	-0.160089	0.0044798	Arid2
14473.9	-0.160296	0.0155345	Cltc
10862.7	-0.160326	0.0191462	Arhgap35
7255.07	-0.171771	0.00215978	Ctnnd1
3103.16	-0.173561	0.0214851	Mtor
16766.4	-0.173848	0.0216693	Pcbp2
3722.68	-0.177846	0.0117603	Pgd
3370.07	-0.18019	0.0492331	Cpsf2
1494.99	-0.184555	0.0283934	Cdk14
970.433	-0.185758	0.0380376	Trappc12
6667.92	-0.18661	0.000291808	Hectd1
1537.27	-0.187545	0.045852	Agl
4758.86	-0.190194	0.00746459	Adgra3
4027.34	-0.191107	0.0176286	Xpo5
1785.14	-0.191162	0.0106003	Tex261
2494.37	-0.19136	0.00044141	Ints4
1586.5	-0.192181	0.0356568	Tspan14
12310.4	-0.192402	0.00769144	Polr2a
6245.61	-0.19468	0.0259948	Birc6
6431.92	-0.196748	0.0289271	Cacng4
9579.25	-0.205267	0.0364844	Slc38a1
10608.9	-0.210601	0.0343411	Snrnp200
1664.53	-0.21194	0.0013034	Nbas
1633.14	-0.216081	0.0190468	Pdk3
11063.7	-0.229902	1.93879e-07	Cnn3
9981.38	-0.232594	0.015185	Anapc1
1331.45	-0.237359	0.0253207	Pdpr
912.847	-0.244404	0.0204355	Usp36
1005.41	-0.246654	0.00849111	Gpr89
2862.48	-0.249173	0.00238644	Rab5b
4261.19	-0.249632	0.000409983	Ptprg
4907.83	-0.250843	0.000425931	Hmgcr
1694.24	-0.252332	0.00213022	Acp1
606.964	-0.258247	0.0114478	Fam3c
547.329	-0.261575	0.00969035	Rit1
33592.3	-0.262593	0.000906044	Vim
2814.35	-0.264882	0.0145759	Nedd9
2050.38	-0.266083	0.045852	Nek6
1353.61	-0.267863	0.0368167	Xpo4
2953.5	-0.2718	0.033592	Nrarp
1430.72	-0.272884	0.00422228	Prkdc
5497.3	-0.279982	0.0111597	Pcdhgc3
11950.1	-0.280126	0.0171591	Tnfrsf19
904.886	-0.280449	0.00299453	Mamld1
3101.01	-0.28269	0.000699675	Epb41l3
5164.66	-0.282795	0.00199036	Dennd5a
651.192	-0.2878	0.00568284	Jrk
3889.91	-0.295941	0.0414931	Prdx6
648.811	-0.29673	0.0380972	Pard6b
423.482	-0.297782	0.0117605	Mrip-ps
393.092	-0.29927	0.0358929	Gmds
1712.09	-0.310002	0.00729465	Slc22a23
2146.94	-0.310388	1.60778e-09	2008-09-01
1482.43	-0.3146	1.09582e-06	Osbpl9
837.338	-0.323254	0.00499194	Ebf3
1215.86	-0.325358	8.83284e-05	Pitpnc1
247.685	-0.327119	0.0343411	Dtd2
809.617	-0.329571	0.0165584	Ubiad1
3498.99	-0.332295	8.51199e-05	Arvcf
2117.29	-0.332869	0.0190468	Rpl36al
24508.5	-0.34361	0.0137135	Fn1
3346.57	-0.345885	0.00240789	Cdc42ep4
1183.23	-0.34707	0.000321015	Nsdhl
1325.45	-0.35134	0.0193054	Fgd4
3296.53	-0.351547	0.0178163	Slc7a5
3049.74	-0.35165	0.0179621	Plpp3
1854.74	-0.351745	0.0447864	Gm5601
1214.04	-0.355322	0.041593	Wscd1
4800.96	-0.357484	0.00791319	Fzd1
2117.04	-0.366533	0.0429081	2900026A02Rik
1919.69	-0.386277	0.04895	Eps15
1549.37	-0.401989	0.0348319	Ppdpf
2867.4	-0.405383	0.000425931	Gab1
692.161	-0.406477	0.0351485	Mthfd1l
9223.34	-0.406575	0.001497	Peg3
790.355	-0.41093	0.00746459	Rcan3
2740.16	-0.411527	0.0114478	Srp54a
1475.55	-0.414323	1.09764e-07	Heatr5a
1003.34	-0.421324	0.00880721	Dnajc1
1256.52	-0.435047	9.57663e-06	Gprc5b
382.786	-0.438929	0.00199036	Psph
4419.44	-0.442615	0.000783992	Sox6
138.991	-0.443571	0.00872547	Otud3
439.077	-0.446158	0.0155345	Chst3
2185.87	-0.447248	0.0103544	Rnf26
10383.1	-0.453791	0.00049073	Igfbp5
194.431	-0.461166	0.0136483	Efcab11
1188.43	-0.475213	0.0332583	Dmd
363.665	-0.480036	0.000180835	Snapc1
11299.2	-0.50622	1.17829e-10	Agrn
558.838	-0.506571	1.97008e-06	Slc2a13
661.088	-0.507112	0.00746459	Pcdh10
930.985	-0.519169	0.0177268	Arfgef3
955.509	-0.554196	0.0190067	Mcam
645.051	-0.560808	0.0066165	Nacc2
913.43	-0.572495	4.90947e-07	Litaf
2922.43	-0.583592	0.00299453	Vcam1
1759.05	-0.591924	0.0088285	Gm10182
661.846	-0.593545	0.00013207	Mfsd2a
305.271	-0.610369	0.0033601	Hopx
417.639	-0.622327	0.0332583	Tgm2
176.669	-0.62287	0.0406837	Gm8783
176.669	-0.62287	0.0406837	Gm15801
3711.07	-0.625264	0.04895	Tdg
209.173	-0.638296	7.87028e-06	Mxra7
792.707	-0.640166	0.000180835	Aldh4a1
4325.01	-0.64443	0.00044141	Wnt7b
4143.06	-0.648351	0.000225652	Cbl
989.137	-0.656508	0.00880721	Cbx3-ps6
4932.29	-0.669882	0.0013518	Col2a1
1618.39	-0.670766	0.0136355	Dbi
1957.44	-0.673754	0.000419227	Nhlh1
108.182	-0.684448	0.00239365	Pqlc2
1441	-0.709834	2.58894e-06	S1pr1
1302.89	-0.710266	1.30387e-05	Tacc1
297.324	-0.723479	0.0408007	B3gat2
4001.41	-0.729924	1.14248e-06	Sox9
533.981	-0.742461	0.000100012	BC067074
40.2006	-0.778086	0.04895	BC028528
165.009	-0.794677	0.0113486	Has2
4103.08	-0.795262	0.03473	Rps8
413.637	-0.799226	0.0426815	Camk2n1
2176.61	-0.819359	1.74819e-10	Pgpep1
5926.6	-0.830412	2.57072e-11	Notch1
3045.53	-0.837001	0.0190468	Ndrg2
252.376	-0.837361	0.000222635	Fam69c
100.209	-0.846014	0.0259397	Gm20707
1782.88	-0.870792	0.00199036	Atp1a2
43.738	-0.879197	0.0372942	Rassf10
32.4232	-0.901018	0.0335423	Neto1
1891.16	-0.909252	1.56233e-12	Aif1l
336.38	-0.911851	6.16474e-05	Kcnd2
90.5762	-0.916446	0.0126814	Syt6
84.429	-0.936926	0.00468783	Coch
160.555	-0.956823	0.000698475	Abcb9
360.627	-1.01392	0.0288633	Emx2os
28.8004	-1.02863	0.0190468	B3galt5
96.9788	-1.0288	8.51199e-05	AC135633.1
88.5756	-1.04002	0.0283934	Gm9923
3165.47	-1.10688	1.25227e-06	Rps7
21.0491	-1.11705	0.0216693	Ggt1
37.2627	-1.11953	0.000954049	AC124712.1
225.407	-1.13495	6.07502e-05	Mmp17
81.1147	-1.15901	0.00055586	0610040J01Rik
65.0953	-1.15978	0.0392211	Mro
701.456	-1.17761	1.60778e-09	Slc27a1
1385.23	-1.25976	0.0119059	Gm4202
191.023	-1.27053	0.00398993	Amd2
73.8581	-1.33702	0.0173105	Aunip
106.344	-1.34469	0.0429677	Myh14
85.9622	-1.39392	1.02889e-05	Epb41l4b
23014.1	-1.42166	0.0088285	Rpsa
336.819	-1.46127	1.38718e-63	Mettl23
643.9	-1.50753	0.000913588	Mmd2
562.84	-1.54311	0.0309964	4833420G17Rik
18.7488	-1.56907	0.0429524	AC124577.4
771.493	-1.58366	1.74819e-10	Plce1
1176.34	-1.58719	1.27989e-06	Prelp
468.469	-1.60861	0.000654022	Lrrc75b
154.461	-1.77739	0.045852	Gm10156
34.223	-1.78151	0.0197705	Ifnlr1
125.785	-1.8083	0.000513465	Ap3s1-ps1
333.736	-1.90113	2.31036e-12	Zfp277
112.316	-1.91973	0.00849111	Gm21967
69.3249	-2.03124	0.00147498	2410018L13Rik
257.84	-2.07702	0.000358321	Kcnj10
331.501	-2.09823	0.0372942	Srp54a
164.351	-2.18053	0.00013905	Col9a3
288.519	-2.23335	1.15487e-09	AC149090.1
10289.9	-2.27779	0.0165584	Rpl3-ps1
22.1093	-2.31453	0.000273265	Gm9493
6.73818	-2.36436	0.0358929	Tmprss5
9.77212	-2.78585	0.0339707	Gm6257
31.1576	-2.88025	0.00273592	Cd1d2
9.88346	-3.31978	0.0429081	D230017M19Rik
20.0225	-3.81314	3.22459e-05	Lrat
216.367	-4.03412	0.00117348	Gm8276
7.30312	-4.1254	0.00404582	Ermn
25.3411	-4.41565	0.00228045	Padi4
1283.85	-4.4893	0.000517255	Gm3608
28.8914	-4.5841	0.0136355	Gm12013
15.4865	-5.09934	8.30536e-05	Hist1h2al
4.0434	-5.3018	0.0106003	Gm15264
5.82633	-5.45416	0.000321015	Gm43713
5.47984	-5.87096	0.0114478	Gm15710
28.4439	-6.63963	8.17361e-07	Gm45456
76.5377	-6.76867	0.00153511	Eif3s6-ps2
6014.6	-6.94592	5.77192e-13	Rps3a2
18.2584	-7.31654	5.65049e-07	Gm8778
4087.48	-7.92989	2.69448e-13	Rps3a3
28.7018	-42.4409	3.83792e-13	Gm28900
