# Supplementary material for: The cortical hem lacks stem cell potential despite expressing SOX9 and HOPX
Source: Dev Neurobiol. 2022 Sep 20;82(7-8):565–80. doi: 10.1002/dneu.22899 (PMC9826121; doi:10.1002/dneu.22899)
Supplement: Supplementary file 8 — Table S2 [file DNEU-82-565-s010.xlsx]

## Sheet: E13.5 WT vs Sox9flfl NestinCre 
baseMean	log2FoldChange	padj	external_gene_name
8.00487	6.01189	0.021936	Gm6644
6.71478	3.87255	0.00802608	4933434M16Rik		List B: Comparison between E13.5 ARK from Sox9fl/fl;Nestin-Cre (mutants) and Sox9+/+;NestinCre (controls)
117.524	0.963424	6.45362e-08	AC099934.6
1156.61	0.696335	0.0428805	Sdk2
2249.07	0.313189	0.0430293	Foxn3
3577.5	0.295408	0.000348833	Prr36
788.332	0.264618	0.035638	Amer2
626.624	0.247926	0.0384033	Slc4a8
2474.31	0.229043	0.034002	Tfdp2
1256.76	0.188465	0.034002	Rnf169
8870.39	0.118205	0.034002	Rnf10
11063.7	-0.212485	1.51667e-05	Cnn3
3101.01	-0.251003	0.034002	Epb41l3
1557.59	-0.262816	0.0117774	Txndc9
817.944	-0.277971	0.0167822	Cntln
395.099	-0.329453	0.0173113	Pinx1
1183.23	-0.340758	0.00398898	Nsdhl
3498.99	-0.351081	0.000100519	Arvcf
5926.6	-0.444889	0.0302036	Notch1
1302.89	-0.510859	0.0377374	Tacc1
1891.16	-0.563499	0.00087409	Aif1l
4001.41	-0.716778	1.27769e-05	Sox9
11969.4	-0.743893	0.0102392	Hmgb1
701.456	-0.755953	0.00802608	Slc27a1
62.1782	-0.900064	0.035638	Gm16973
336.819	-0.981247	1.63528e-24	Mettl23
81.1147	-0.988099	0.0465035	0610040J01Rik
771.493	-1.22468	2.56628e-05	Plce1
68.1697	-1.3469	0.0233088	2810429I04Rik
257.84	-1.69389	0.0468026	Kcnj10
26.9174	-1.93105	0.035638	Gm17383
35.0718	-2.45439	0.0428805	Mrpl23
18.7488	-2.48046	0.00855979	AC124577.4
215.89	-2.94745	9.87588e-06	Gm10524
22.6116	-4.68912	0.035638	Gm44429
70.0968	-22.2607	4.69198e-08	Gm10222
