# Supplementary material for: The cortical hem lacks stem cell potential despite expressing SOX9 and HOPX
Source: Dev Neurobiol. 2022 Sep 20;82(7-8):565–80. doi: 10.1002/dneu.22899 (PMC9826121; doi:10.1002/dneu.22899)
Supplement: Supplementary file 9 — Table S3 [file DNEU-82-565-s005.xlsx]

## Sheet: List A - List B
	baseMean	log2FoldChange	padj	external_gene_name
ENSMUSG00000086503	1878.68	10.6581	0.00044141	Xist
ENSMUSG00000099871	38.4596	9.37411	0.00495232	Gm21742		List A - List B: Genes potentially specific to to CH.
ENSMUSG00000083773	4344.06	7.95969	0.000409841	Gm13394
ENSMUSG00000072476	257.061	7.92344	2.33498e-10	Gm9008
ENSMUSG00000089714	22.8251	7.23583	8.75794e-07	Gm16092
ENSMUSG00000110715	15.5527	6.6991	1.25001e-06	Gm5131
ENSMUSG00000106189	8.70573	6.66606	0.0467028	Gm42933
ENSMUSG00000083116	55.6847	6.33806	1.22655e-09	Gm13410
ENSMUSG00000103313	8.42733	6.32263	0.0255922	Gm38357
ENSMUSG00000103953	23.7284	5.90654	0.000109897	Gm29718
ENSMUSG00000097327	31.2339	5.82311	0.00601117	E030030I06Rik
ENSMUSG00000105995	4.04522	5.58668	0.000177495	Gm43554
ENSMUSG00000087084	11.6153	5.00123	4.76884e-05	Gm13016
ENSMUSG00000096937	6.81331	4.83579	0.0114478	Gm10825
ENSMUSG00000112099	4.55908	4.14736	0.045852	AC129329.1
ENSMUSG00000075297	5.82532	3.83817	0.0328	H60b
ENSMUSG00000111960	17.6584	3.66824	0.00509121	AC154864.1
ENSMUSG00000099759	7.45327	2.79786	0.004901	1700030C10Rik
ENSMUSG00000046057	78.3308	2.67535	8.51199e-05	Gm15428
ENSMUSG00000113778	17.735	2.5282	0.019677	AC124601.3
ENSMUSG00000045327	20.1556	2.49076	0.00806691	6330549D23Rik
ENSMUSG00000050994	14.0853	2.28781	0.0323732	Adgb
ENSMUSG00000043673	64.3614	2.17614	2.99838e-11	Kcns3
ENSMUSG00000028172	112.27	2.15099	0.000191016	Tacr3
ENSMUSG00000047676	11767.8	2.14264	0.0259368	Rpsa-ps10
ENSMUSG00000021187	34.5027	2.06734	0.045852	Tc2n
ENSMUSG00000111465	12.5666	1.93875	0.0394044	AC165080.4
ENSMUSG00000029359	112.471	1.93138	0.0345996	Tesc
ENSMUSG00000113332	16.0665	1.9018	0.0259368	AC134254.3
ENSMUSG00000059060	248.336	1.86107	8.22598e-05	Rad51b
ENSMUSG00000078496	33.2865	1.78072	0.045852	Zfp982
ENSMUSG00000028081	12048.7	1.74231	0.004901	Rps3a1
ENSMUSG00000053519	307.054	1.72939	3.22459e-05	Kcnip1
ENSMUSG00000097545	16.248	1.64316	0.0435255	Mir124a-1hg
ENSMUSG00000110631	3484.23	1.43454	0.000307379	Gm45836
ENSMUSG00000037860	58.7868	1.41239	0.0328	Aim2
ENSMUSG00000048015	148.536	1.32246	0.0200484	Neurod4
ENSMUSG00000085028	22.5602	1.29106	0.0141689	Slc2a4rg-ps
ENSMUSG00000110357	33.2679	1.21549	0.0107593	A030001D20Rik
ENSMUSG00000051726	35.2327	1.1836	0.0220868	Kcnf1
ENSMUSG00000106239	68.8274	1.1683	0.000849531	Gm9260
ENSMUSG00000030423	459.82	1.16769	0.0210847	Pop4
ENSMUSG00000107092	802.613	1.1457	3.7389e-08	Gm7993
ENSMUSG00000113996	142.543	1.14231	0.000269385	CT030166.6
ENSMUSG00000046961	510.678	1.05282	0.0275953	Gpr156
ENSMUSG00000112478	273.704	1.04505	0.0111796	AC153370.2
ENSMUSG00000068854	518.993	1.01444	9.03863e-05	Hist2h2be
ENSMUSG00000073197	37.9961	0.976301	0.0190468	5730507C01Rik
ENSMUSG00000085334	70.2279	0.961944	0.004901	Gm12940
ENSMUSG00000098912	683.763	0.961145	0.0190067	1500004A13Rik
ENSMUSG00000078452	136.464	0.933734	0.0190468	Raet1d
ENSMUSG00000042784	78.2595	0.923094	0.000513465	Muc1
ENSMUSG00000006403	157.774	0.907011	0.0193054	Adamts4
ENSMUSG00000087620	69.1547	0.903785	0.000659931	5330434G04Rik
ENSMUSG00000008496	57.8795	0.896973	0.0159528	Pou2f2
ENSMUSG00000026255	87.0089	0.879275	0.00199036	Efhd1
ENSMUSG00000111063	537.968	0.870251	0.0429524	AC125374.1
ENSMUSG00000027495	1749.91	0.85393	0.0033601	Fam210b
ENSMUSG00000031112	551.51	0.839685	0.0387694	Stk26
ENSMUSG00000101335	51.8078	0.821348	0.0155345	Gm28229
ENSMUSG00000021061	542.325	0.820233	0.0289271	Sptb
ENSMUSG00000026034	489.466	0.808285	8.97297e-09	Clk1
ENSMUSG00000097195	132.528	0.78164	0.0171591	Snhg5
ENSMUSG00000113642	125.294	0.774788	0.0387694	CT030170.6
ENSMUSG00000078495	199.186	0.766501	0.0177962	Zfp984
ENSMUSG00000028150	148.996	0.763173	0.00634352	Rorc
ENSMUSG00000026672	68.0004	0.76208	0.0210155	Optn
ENSMUSG00000041959	300.761	0.757085	0.0312442	S100a10
ENSMUSG00000022037	1367.76	0.756838	0.0463475	Clu
ENSMUSG00000027386	129.275	0.735228	0.0445759	Fbln7
ENSMUSG00000024837	226.215	0.712104	0.00636926	Dmrt1
ENSMUSG00000085396	109.871	0.694117	0.00131884	Firre
ENSMUSG00000037266	991.316	0.68561	0.000598871	Rsrp1
ENSMUSG00000097767	633.234	0.680226	0.045852	Miat
ENSMUSG00000034684	384.342	0.671371	0.0079571	Sema3f
ENSMUSG00000019774	155.691	0.646018	0.000125103	Mtrf1l
ENSMUSG00000002325	148.915	0.636219	0.0216693	Irf9
ENSMUSG00000039546	290.501	0.616132	0.0042195	Ajap1
ENSMUSG00000109274	92.7827	0.613588	0.0193054	Gm45133
ENSMUSG00000051166	811.999	0.606434	0.000180835	Eml5
ENSMUSG00000033863	77.4623	0.60482	0.0168636	Klf9
ENSMUSG00000027001	253.639	0.596745	0.0219937	Dusp19
ENSMUSG00000092607	318.187	0.593824	2.23511e-05	Scnm1
ENSMUSG00000070605	263.245	0.577165	0.0157677	Zfp992
ENSMUSG00000015542	165.527	0.560481	2.10427e-05	Nat9
ENSMUSG00000001986	374.595	0.556279	0.0280242	Gria3
ENSMUSG00000069727	104.013	0.55239	0.0179621	Zfp975
ENSMUSG00000046818	205.712	0.550011	0.00789669	Ddit4l
ENSMUSG00000040794	166.807	0.543961	0.000123723	C1qtnf4
ENSMUSG00000058441	140.381	0.526056	0.0429081	Panx2
ENSMUSG00000055044	361.859	0.524696	0.0288633	Pdlim1
ENSMUSG00000032353	371.428	0.519838	0.0126814	Tmed3
ENSMUSG00000062729	327.616	0.51632	0.0492331	Ppox
ENSMUSG00000047604	318.912	0.510105	0.0482073	Frat2
ENSMUSG00000067199	177.89	0.482067	0.0126814	Frat1
ENSMUSG00000059475	1072.59	0.477007	0.00731417	Zfp426
ENSMUSG00000053117	1873.92	0.460226	0.0465894	E330013P04Rik
ENSMUSG00000020385	367.294	0.453932	0.00225262	Clk4
ENSMUSG00000047789	297.839	0.448608	0.000129746	Slc38a9
ENSMUSG00000027238	1242.57	0.448181	0.000779927	Frmd5
ENSMUSG00000035569	3849.01	0.439593	0.0362451	Ankrd11
ENSMUSG00000042766	291.167	0.435296	0.0288633	Trim46
ENSMUSG00000060771	264.116	0.427004	0.0312442	Tsga10
ENSMUSG00000019763	237.656	0.426443	0.000180835	Rmnd1
ENSMUSG00000019891	784.008	0.409052	0.0358929	Dcbld1
ENSMUSG00000015747	516.701	0.407477	0.000129746	Vps45
ENSMUSG00000025997	380.004	0.397707	0.0190468	Ikzf2
ENSMUSG00000024900	2530.94	0.388063	0.0088285	Cpt1a
ENSMUSG00000025880	377.219	0.385558	0.0208074	Smad7
ENSMUSG00000026211	1889.92	0.382029	0.00422228	Obsl1
ENSMUSG00000041119	503.964	0.363916	0.0283934	Pde9a
ENSMUSG00000054074	1513.79	0.362209	7.83161e-05	Skida1
ENSMUSG00000030166	162.289	0.358459	0.04895	Rad52
ENSMUSG00000022353	4309.13	0.35726	0.00800606	Mtss1
ENSMUSG00000054302	910.056	0.353725	0.0159528	Eapp
ENSMUSG00000038039	1036.19	0.346232	0.0262495	Gcc2
ENSMUSG00000014592	1924.26	0.340425	0.0268113	Camta1
ENSMUSG00000056708	3284.25	0.338677	0.00308362	Ier5
ENSMUSG00000034245	723.145	0.335675	0.00746459	Hdac11
ENSMUSG00000018196	762.305	0.318949	0.041593	Glrx2
ENSMUSG00000013997	607.93	0.313702	7.83161e-05	Nit1
ENSMUSG00000027346	627.467	0.310864	0.045852	Gpcpd1
ENSMUSG00000035790	550.459	0.310146	0.0471802	Cep19
ENSMUSG00000038975	593.737	0.30397	0.000560747	Rabggtb
ENSMUSG00000045333	2966.98	0.29783	0.0266913	Zfp423
ENSMUSG00000033147	249.451	0.288587	0.0387694	Slc22a15
ENSMUSG00000022203	1123.76	0.285495	0.0288633	Efs
ENSMUSG00000000957	3519.69	0.280935	0.0358929	Mmp14
ENSMUSG00000052539	1286.64	0.279445	0.0343411	Magi3
ENSMUSG00000050628	1305.12	0.275663	0.00849111	Ubald2
ENSMUSG00000035105	791.143	0.267811	0.0259948	Egln3
ENSMUSG00000020451	832.314	0.266282	0.000598871	Limk2
ENSMUSG00000022228	541.774	0.258383	0.0358929	Zscan26
ENSMUSG00000011589	403.511	0.258137	0.0358929	Fsd1
ENSMUSG00000058388	1527.35	0.253779	0.00626317	Phtf1
ENSMUSG00000052949	1384.8	0.247595	0.0210847	Rnf157
ENSMUSG00000022974	508.247	0.246475	0.0496877	Paxbp1
ENSMUSG00000044433	895.553	0.245507	0.0348437	Camsap3
ENSMUSG00000049295	3162.24	0.229235	0.0259948	Zfp219
ENSMUSG00000062961	1263.04	0.227159	0.026364	Ccdc177
ENSMUSG00000049823	1730.56	0.216787	0.0289271	Zbtb12
ENSMUSG00000042524	1023.42	0.214107	0.0249641	Sun2
ENSMUSG00000052751	1084.83	0.211704	0.00811311	Repin1
ENSMUSG00000039219	1977.03	0.205061	0.000807354	Arid4b
ENSMUSG00000019518	887.81	0.204179	0.0445606	Ap4m1
ENSMUSG00000059851	818.035	0.201007	0.0312832	Kmt5c
ENSMUSG00000048546	1322.28	0.195071	0.0139441	Tob2
ENSMUSG00000038069	665.61	0.190414	0.0323237	Cdkn2aip
ENSMUSG00000023118	4928.97	0.188601	0.0257867	Sympk
ENSMUSG00000039850	844.154	0.188392	0.0312631	Endov
ENSMUSG00000032557	904.715	0.17037	0.0216693	Uba5
ENSMUSG00000016559	18570.5	0.169491	0.0150412	H3f3b
ENSMUSG00000019795	1519	0.165335	0.0155345	Pcmt1
ENSMUSG00000003166	5934.67	-0.115227	0.00844561	Dgcr2
ENSMUSG00000055319	2588.83	-0.129159	0.0136483	Sec23ip
ENSMUSG00000028405	2900.9	-0.132069	0.00791319	Aco1
ENSMUSG00000026566	2436.25	-0.139551	0.0177268	Mpzl1
ENSMUSG00000034290	4975.24	-0.14208	0.00872547	Nek9
ENSMUSG00000045482	9707.26	-0.144992	0.0143078	Trrap
ENSMUSG00000027573	1388.36	-0.156376	0.0216693	Gid8
ENSMUSG00000006169	2761.54	-0.157623	0.00846711	Clint1
ENSMUSG00000020850	20292.4	-0.15832	0.0352068	Prpf8
ENSMUSG00000033237	5349.54	-0.160089	0.0044798	Arid2
ENSMUSG00000047126	14473.9	-0.160296	0.0155345	Cltc
ENSMUSG00000058230	10862.7	-0.160326	0.0191462	Arhgap35
ENSMUSG00000034101	7255.07	-0.171771	0.00215978	Ctnnd1
ENSMUSG00000028991	3103.16	-0.173561	0.0214851	Mtor
ENSMUSG00000056851	16766.4	-0.173848	0.0216693	Pcbp2
ENSMUSG00000028961	3722.68	-0.177846	0.0117603	Pgd
ENSMUSG00000041781	3370.07	-0.18019	0.0492331	Cpsf2
ENSMUSG00000028926	1494.99	-0.184555	0.0283934	Cdk14
ENSMUSG00000020628	970.433	-0.185758	0.0380376	Trappc12
ENSMUSG00000035247	6667.92	-0.18661	0.000291808	Hectd1
ENSMUSG00000033400	1537.27	-0.187545	0.045852	Agl
ENSMUSG00000029090	4758.86	-0.190194	0.00746459	Adgra3
ENSMUSG00000067150	4027.34	-0.191107	0.0176286	Xpo5
ENSMUSG00000014748	1785.14	-0.191162	0.0106003	Tex261
ENSMUSG00000025133	2494.37	-0.19136	0.00044141	Ints4
ENSMUSG00000037824	1586.5	-0.192181	0.0356568	Tspan14
ENSMUSG00000005198	12310.4	-0.192402	0.00769144	Polr2a
ENSMUSG00000024073	6245.61	-0.19468	0.0259948	Birc6
ENSMUSG00000020723	6431.92	-0.196748	0.0289271	Cacng4
ENSMUSG00000023169	9579.25	-0.205267	0.0364844	Slc38a1
ENSMUSG00000003660	10608.9	-0.210601	0.0343411	Snrnp200
ENSMUSG00000020576	1664.53	-0.21194	0.0013034	Nbas
ENSMUSG00000035232	1633.14	-0.216081	0.0190468	Pdk3
ENSMUSG00000014355	9981.38	-0.232594	0.015185	Anapc1
ENSMUSG00000033624	1331.45	-0.237359	0.0253207	Pdpr
ENSMUSG00000033909	912.847	-0.244404	0.0204355	Usp36
ENSMUSG00000028096	1005.41	-0.246654	0.00849111	Gpr89
ENSMUSG00000000711	2862.48	-0.249173	0.00238644	Rab5b
ENSMUSG00000021745	4261.19	-0.249632	0.000409983	Ptprg
ENSMUSG00000021670	4907.83	-0.250843	0.000425931	Hmgcr
ENSMUSG00000044573	1694.24	-0.252332	0.00213022	Acp1
ENSMUSG00000029672	606.964	-0.258247	0.0114478	Fam3c
ENSMUSG00000028057	547.329	-0.261575	0.00969035	Rit1
ENSMUSG00000026728	33592.3	-0.262593	0.000906044	Vim
ENSMUSG00000021365	2814.35	-0.264882	0.0145759	Nedd9
ENSMUSG00000026749	2050.38	-0.266083	0.045852	Nek6
ENSMUSG00000021952	1353.61	-0.267863	0.0368167	Xpo4
ENSMUSG00000078202	2953.5	-0.2718	0.033592	Nrarp
ENSMUSG00000022672	1430.72	-0.272884	0.00422228	Prkdc
ENSMUSG00000102918	5497.3	-0.279982	0.0111597	Pcdhgc3
ENSMUSG00000060548	11950.1	-0.280126	0.0171591	Tnfrsf19
ENSMUSG00000059401	904.886	-0.280449	0.00299453	Mamld1
ENSMUSG00000035901	5164.66	-0.282795	0.00199036	Dennd5a
ENSMUSG00000046380	651.192	-0.2878	0.00568284	Jrk
ENSMUSG00000026701	3889.91	-0.295941	0.0414931	Prdx6
ENSMUSG00000044641	648.811	-0.29673	0.0380972	Pard6b
ENSMUSG00000098404	423.482	-0.297782	0.0117605	Mrip-ps
ENSMUSG00000038372	393.092	-0.29927	0.0358929	Gmds
ENSMUSG00000038267	1712.09	-0.310002	0.00729465	Slc22a23
ENSMUSG00000018398	2146.94	-0.310388	1.60778e-09	39692
ENSMUSG00000028559	1482.43	-0.3146	1.09582e-06	Osbpl9
ENSMUSG00000010476	837.338	-0.323254	0.00499194	Ebf3
ENSMUSG00000040430	1215.86	-0.325358	8.83284e-05	Pitpnc1
ENSMUSG00000020956	247.685	-0.327119	0.0343411	Dtd2
ENSMUSG00000047719	809.617	-0.329571	0.0165584	Ubiad1
ENSMUSG00000049751	2117.29	-0.332869	0.0190468	Rpl36al
ENSMUSG00000026193	24508.5	-0.34361	0.0137135	Fn1
ENSMUSG00000041598	3346.57	-0.345885	0.00240789	Cdc42ep4
ENSMUSG00000022788	1325.45	-0.35134	0.0193054	Fgd4
ENSMUSG00000040010	3296.53	-0.351547	0.0178163	Slc7a5
ENSMUSG00000028517	3049.74	-0.35165	0.0179621	Plpp3
ENSMUSG00000100153	1854.74	-0.351745	0.0447864	Gm5601
ENSMUSG00000020811	1214.04	-0.355322	0.041593	Wscd1
ENSMUSG00000044674	4800.96	-0.357484	0.00791319	Fzd1
ENSMUSG00000051339	2117.04	-0.366533	0.0429081	2900026A02Rik
ENSMUSG00000028552	1919.69	-0.386277	0.04895	Eps15
ENSMUSG00000016344	1549.37	-0.401989	0.0348319	Ppdpf
ENSMUSG00000031714	2867.4	-0.405383	0.000425931	Gab1
ENSMUSG00000040675	692.161	-0.406477	0.0351485	Mthfd1l
ENSMUSG00000002265	9223.34	-0.406575	0.001497	Peg3
ENSMUSG00000059713	790.355	-0.41093	0.00746459	Rcan3
ENSMUSG00000073079	2740.16	-0.411527	0.0114478	Srp54a
ENSMUSG00000035181	1475.55	-0.414323	1.09764e-07	Heatr5a
ENSMUSG00000026740	1003.34	-0.421324	0.00880721	Dnajc1
ENSMUSG00000008734	1256.52	-0.435047	9.57663e-06	Gprc5b
ENSMUSG00000029446	382.786	-0.438929	0.00199036	Psph
ENSMUSG00000051910	4419.44	-0.442615	0.000783992	Sox6
ENSMUSG00000041161	138.991	-0.443571	0.00872547	Otud3
ENSMUSG00000057337	439.077	-0.446158	0.0155345	Chst3
ENSMUSG00000053128	2185.87	-0.447248	0.0103544	Rnf26
ENSMUSG00000026185	10383.1	-0.453791	0.00049073	Igfbp5
ENSMUSG00000021176	194.431	-0.461166	0.0136483	Efcab11
ENSMUSG00000045103	1188.43	-0.475213	0.0332583	Dmd
ENSMUSG00000021113	363.665	-0.480036	0.000180835	Snapc1
ENSMUSG00000041936	11299.2	-0.50622	1.17829e-10	Agrn
ENSMUSG00000036298	558.838	-0.506571	1.97008e-06	Slc2a13
ENSMUSG00000049100	661.088	-0.507112	0.00746459	Pcdh10
ENSMUSG00000019852	930.985	-0.519169	0.0177268	Arfgef3
ENSMUSG00000032135	955.509	-0.554196	0.0190067	Mcam
ENSMUSG00000026932	645.051	-0.560808	0.0066165	Nacc2
ENSMUSG00000022500	913.43	-0.572495	4.90947e-07	Litaf
ENSMUSG00000027962	2922.43	-0.583592	0.00299453	Vcam1
ENSMUSG00000094627	1759.05	-0.591924	0.0088285	Gm10182
ENSMUSG00000028655	661.846	-0.593545	0.00013207	Mfsd2a
ENSMUSG00000059325	305.271	-0.610369	0.0033601	Hopx
ENSMUSG00000037820	417.639	-0.622327	0.0332583	Tgm2
ENSMUSG00000094388	176.669	-0.62287	0.0406837	Gm8783
ENSMUSG00000096592	176.669	-0.62287	0.0406837	Gm15801
ENSMUSG00000034674	3711.07	-0.625264	0.04895	Tdg
ENSMUSG00000020814	209.173	-0.638296	7.87028e-06	Mxra7
ENSMUSG00000028737	792.707	-0.640166	0.000180835	Aldh4a1
ENSMUSG00000022382	4325.01	-0.64443	0.00044141	Wnt7b
ENSMUSG00000034342	4143.06	-0.648351	0.000225652	Cbl
ENSMUSG00000057886	989.137	-0.656508	0.00880721	Cbx3-ps6
ENSMUSG00000022483	4932.29	-0.669882	0.0013518	Col2a1
ENSMUSG00000026385	1618.39	-0.670766	0.0136355	Dbi
ENSMUSG00000051251	1957.44	-0.673754	0.000419227	Nhlh1
ENSMUSG00000028744	108.182	-0.684448	0.00239365	Pqlc2
ENSMUSG00000045092	1441	-0.709834	2.58894e-06	S1pr1
ENSMUSG00000026156	297.324	-0.723479	0.0408007	B3gat2
ENSMUSG00000021763	533.981	-0.742461	0.000100012	BC067074
ENSMUSG00000038543	40.2006	-0.778086	0.04895	BC028528
ENSMUSG00000022367	165.009	-0.794677	0.0113486	Has2
ENSMUSG00000047675	4103.08	-0.795262	0.03473	Rps8
ENSMUSG00000046447	413.637	-0.799226	0.0426815	Camk2n1
ENSMUSG00000056204	2176.61	-0.819359	1.74819e-10	Pgpep1
ENSMUSG00000004558	3045.53	-0.837001	0.0190468	Ndrg2
ENSMUSG00000047992	252.376	-0.837361	0.000222635	Fam69c
ENSMUSG00000093594	100.209	-0.846014	0.0259397	Gm20707
ENSMUSG00000007097	1782.88	-0.870792	0.00199036	Atp1a2
ENSMUSG00000098132	43.738	-0.879197	0.0372942	Rassf10
ENSMUSG00000050321	32.4232	-0.901018	0.0335423	Neto1
ENSMUSG00000060882	336.38	-0.911851	6.16474e-05	Kcnd2
ENSMUSG00000027849	90.5762	-0.916446	0.0126814	Syt6
ENSMUSG00000020953	84.429	-0.936926	0.00468783	Coch
ENSMUSG00000029408	160.555	-0.956823	0.000698475	Abcb9
ENSMUSG00000087095	360.627	-1.01392	0.0288633	Emx2os
ENSMUSG00000074892	28.8004	-1.02863	0.0190468	B3galt5
ENSMUSG00000112693	96.9788	-1.0288	8.51199e-05	AC135633.1
ENSMUSG00000053830	88.5756	-1.04002	0.0283934	Gm9923
ENSMUSG00000061477	3165.47	-1.10688	1.25227e-06	Rps7
ENSMUSG00000006345	21.0491	-1.11705	0.0216693	Ggt1
ENSMUSG00000114046	37.2627	-1.11953	0.000954049	AC124712.1
ENSMUSG00000029436	225.407	-1.13495	6.07502e-05	Mmp17
ENSMUSG00000064036	65.0953	-1.15978	0.0392211	Mro
ENSMUSG00000091421	1385.23	-1.25976	0.0119059	Gm4202
ENSMUSG00000063953	191.023	-1.27053	0.00398993	Amd2
ENSMUSG00000078521	73.8581	-1.33702	0.0173105	Aunip
ENSMUSG00000030739	106.344	-1.34469	0.0429677	Myh14
ENSMUSG00000028434	85.9622	-1.39392	1.02889e-05	Epb41l4b
ENSMUSG00000032518	23014.1	-1.42166	0.0088285	Rpsa
ENSMUSG00000039533	643.9	-1.50753	0.000913588	Mmd2
ENSMUSG00000062822	562.84	-1.54311	0.0309964	4833420G17Rik
ENSMUSG00000041577	1176.34	-1.58719	1.27989e-06	Prelp
ENSMUSG00000046807	468.469	-1.60861	0.000654022	Lrrc75b
ENSMUSG00000066245	154.461	-1.77739	0.045852	Gm10156
ENSMUSG00000062157	34.223	-1.78151	0.0197705	Ifnlr1
ENSMUSG00000085611	125.785	-1.8083	0.000513465	Ap3s1-ps1
ENSMUSG00000055917	333.736	-1.90113	2.31036e-12	Zfp277
ENSMUSG00000094114	112.316	-1.91973	0.00849111	Gm21967
ENSMUSG00000073164	69.3249	-2.03124	0.00147498	2410018L13Rik
ENSMUSG00000112449	331.501	-2.09823	0.0372942	Srp54a
ENSMUSG00000027570	164.351	-2.18053	0.00013905	Col9a3
ENSMUSG00000095041	288.519	-2.23335	1.15487e-09	AC149090.1
ENSMUSG00000084349	10289.9	-2.27779	0.0165584	Rpl3-ps1
ENSMUSG00000044424	22.1093	-2.31453	0.000273265	Gm9493
ENSMUSG00000032268	6.73818	-2.36436	0.0358929	Tmprss5
ENSMUSG00000091866	9.77212	-2.78585	0.0339707	Gm6257
ENSMUSG00000041750	31.1576	-2.88025	0.00273592	Cd1d2
ENSMUSG00000097131	9.88346	-3.31978	0.0429081	D230017M19Rik
ENSMUSG00000028003	20.0225	-3.81314	3.22459e-05	Lrat
ENSMUSG00000102550	216.367	-4.03412	0.00117348	Gm8276
ENSMUSG00000026830	7.30312	-4.1254	0.00404582	Ermn
ENSMUSG00000025330	25.3411	-4.41565	0.00228045	Padi4
ENSMUSG00000067017	1283.85	-4.4893	0.000517255	Gm3608
ENSMUSG00000082099	28.8914	-4.5841	0.0136355	Gm12013
ENSMUSG00000091383	15.4865	-5.09934	8.30536e-05	Hist1h2al
ENSMUSG00000081355	4.0434	-5.3018	0.0106003	Gm15264
ENSMUSG00000106218	5.82633	-5.45416	0.000321015	Gm43713
ENSMUSG00000084111	5.47984	-5.87096	0.0114478	Gm15710
ENSMUSG00000109875	28.4439	-6.63963	8.17361e-07	Gm45456
ENSMUSG00000091697	76.5377	-6.76867	0.00153511	Eif3s6-ps2
ENSMUSG00000062611	6014.6	-6.94592	5.77192e-13	Rps3a2
ENSMUSG00000079223	18.2584	-7.31654	5.65049e-07	Gm8778
ENSMUSG00000059751	4087.48	-7.92989	2.69448e-13	Rps3a3
ENSMUSG00000100944	28.7018	-42.4409	3.83792e-13	Gm28900
