# Supplementary material for: The cortical hem lacks stem cell potential despite expressing SOX9 and HOPX
Source: Dev Neurobiol. 2022 Sep 20;82(7-8):565–80. doi: 10.1002/dneu.22899 (PMC9826121; doi:10.1002/dneu.22899)
Supplement: Supplementary file 10 — Table S4 [file DNEU-82-565-s004.xlsx]

## Sheet: List A intersection List B
E13.5 Sox9fl/fl Sox1Cre/+			E13.5 Sox9fl/fl NestinCre+
baseMean	log2FoldChange	padj	baseMean	log2FoldChange	padj	Gene
6.71478	6.48647	3.09955e-06	6.71478	3.87255	0.00802608	4933434M16Rik		List A intercaleted List B: Genes potentially specific to to DNE.
1156.61	0.787302	0.00123193	1156.61	0.696335	0.0428805	Sdk2
2249.07	0.337577	0.00304975	2249.07	0.313189	0.0430293	Foxn3
11063.7	-0.229902	1.93879e-07	11063.7	-0.212485	1.51667e-05	Cnn
3101.01	-0.28269	0.000699675	3101.01	-0.251003	0.034002	Epb41l3
3498.99	-0.332295	8.51199e-05	3498.99	-0.351081	0.000100519	Arvcf
1183.23	-0.34707	0.000321015	1183.23	-0.340758	0.00398898	Nsdhl
1302.89	-0.710266	1.30387e-05	1302.89	-0.510859	0.0377374	Tacc1
4001.41	-0.729924	1.14248e-06	4001.41	-0.716778	1.27769e-05	Sox9
5926.6	-0.830412	2.57072e-11	5926.6	-0.444889	0.0302036	Notch1
1891.16	-0.909252	1.56233e-12	1891.16	-0.563499	0.00087409	Aif1l
81.1147	-1.15901	0.00055586	81.1147	-0.988099	0.0465035	0610040J01Rik
701.456	-1.17761	1.60778e-09	701.456	-0.755953	0.00802608	Slc27a1
336.819	-1.46127	1.38718e-63	336.819	-0.981247	1.63528e-24	Mettl23
18.7488	-1.56907	0.0429524	18.7488	-2.48046	0.00855979	AC124577.4
771.493	-1.58366	1.74819e-10	771.493	-1.22468	2.56628e-05	Plce1
257.84	-2.07702	0.000358321	257.84	-1.69389	0.0468026	Kcnj10
